# Supplementary material for: A Parameter Reduction-Based Decision-Making Method with Interval-Valued Neutrosophic Soft Sets for the Selection of Bionic Thin-Wall Structures
Source: Biomimetics (Basel). 2024 Mar 29;9(4):208. doi: 10.3390/biomimetics9040208 (PMC11048664; doi:10.3390/biomimetics9040208)
Supplement: Supplementary file 1 [file biomimetics-09-00208-s001.zip]

Archive with 1 entries (1 files):
- biomimetics-2897358-supplementary.pdf
